# Supplementary material for: Improved Pharmacokinetic Feasibilities of Mirabegron-1,2-Ethanedisulfonic Acid, Mirabegron-1,5-Naphthalenedisulfonic Acid, and Mirabegron-L-Pyroglutamic Acid as Co-Amorphous Dispersions in Rats and Mice
Source: Pharmaceutics. 2023 Sep 4;15(9):2277. doi: 10.3390/pharmaceutics15092277 (PMC10536516; doi:10.3390/pharmaceutics15092277)
Supplement: Supplementary file 1 [file pharmaceutics-15-02277-s001.zip]

Archive with 1 entries (1 files):
- pharmaceutics-2564931-supplementary.pdf
